# Supplementary material for: Differential Gene Expression Patterns in Blood and Cerebrospinal Fluid of Multiple Sclerosis and Neuro-Behçet Disease
Source: Front Genet. 2021 Feb 26;12:638236. doi: 10.3389/fgene.2021.638236 (PMC7954360; doi:10.3389/fgene.2021.638236)
Supplement: Supplementary file 3 [file Table_1.XLSX]

## Sheet: Sheet1
	NBD (N=22)	NIND (N=23)	RRMS (N=21)	Total (N=66)	Kruskal test P value
IL17_PBMCs					0.014
N-Miss	2	1	3	6
Mean (SD)	5.227 (3.997)	6.024 (3.188)	2.688 (2.918)	4.758 (3.633)
Range	0.000 - 11.812	0.913 - 10.715	-1.454 - 9.820	-1.454 - 11.812
IFNγ_PBMCs					< 0.001
N-Miss	2	1	3	6
Mean (SD)	6.214 (2.570)	2.598 (2.818)	5.647 (1.566)	4.718 (2.891)
Range	0.000 - 9.834	-5.099 - 5.709	2.773 - 8.012	-5.099 - 9.834
IL10_PBMCs					0.177
N-Miss	2	5	3	10
Mean (SD)	5.418 (3.803)	5.031 (3.587)	3.180 (3.230)	4.574 (3.628)
Range	0.000 - 14.003	0.000 - 11.955	-2.456 - 9.047	-2.456 - 14.003
IL4_PBMCs					0.336
N-Miss	2	2	3	7
Mean (SD)	5.472 (3.967)	4.340 (3.919)	3.668 (2.813)	4.519 (3.650)
Range	0.000 - 10.864	-1.609 - 11.057	-0.438 - 8.748	-1.609 - 11.057
GATA3_PBMCs					0.147
N-Miss	1	2	3	6
Mean (SD)	6.510 (4.014)	5.127 (4.733)	4.269 (3.290)	5.354 (4.127)
Range	0.000 - 15.046	0.000 - 15.433	0.000 - 10.483	0.000 - 15.433
TBet_PBMCs					0.016
N-Miss	1	2	3	6
Mean (SD)	7.407 (5.176)	4.563 (4.872)	3.861 (3.670)	5.348 (4.838)
Range	0.000 - 19.576	0.000 - 16.832	-3.805 - 12.743	-3.805 - 19.576
RORγ_PBMCs					0.102
N-Miss	1	2	3	6
Mean (SD)	6.318 (3.856)	4.547 (3.685)	4.471 (3.563)	5.144 (3.749)
Range	0.000 - 11.617	0.000 - 9.442	0.000 - 9.220	0.000 - 11.617
FOXP3_PBMCs					0.273
N-Miss	2	2	4	8
Mean (SD)	4.118 (3.646)	3.651 (3.374)	2.084 (3.623)	3.353 (3.582)
Range	-1.117 - 10.511	-3.088 - 8.375	-5.197 - 7.665	-5.197 - 10.511
TNFα_PBMCs					< 0.001
N-Miss	1	5	4	10
Mean (SD)	3.970 (2.313)	0.771 (2.241)	3.027 (2.995)	2.656 (2.823)
Range	0.000 - 8.621	0.000 - 8.550	0.000 - 9.767	0.000 - 9.767
IL6_PBMCs					0.002
N-Miss	1	8	4	13
Mean (SD)	4.001 (3.278)	1.043 (2.932)	2.949 (2.808)	2.826 (3.217)
Range	-4.301 - 8.350	0.000 - 10.500	0.000 - 9.499	-4.301 - 10.500
IL1b_PBMCs					0.009
N-Miss	1	1	4	6
Mean (SD)	1.571 (2.168)	4.015 (3.761)	1.347 (2.184)	2.404 (3.075)
Range	-1.943 - 6.360	0.000 - 13.163	-0.124 - 6.980	-1.943 - 13.163
CD39_PBMCs					0.011
N-Miss	4	4	4	12
Mean (SD)	3.765 (1.316)	2.725 (1.689)	2.011 (1.819)	2.847 (1.743)
Range	0.644 - 5.912	0.000 - 5.582	0.000 - 5.990	0.000 - 5.990
CD73_PBMCs					0.01
N-Miss	4	4	3	11
Mean (SD)	3.256 (1.768)	2.104 (1.546)	1.536 (1.777)	2.295 (1.814)
Range	0.174 - 6.211	-0.648 - 5.862	-1.034 - 6.686	-1.034 - 6.686
TGFβ_PBMCs					0.445
N-Miss	3	8	7	18
Mean (SD)	11.142 (38.243)	3.339 (5.740)	8.617 (18.944)	7.967 (26.081)
Range	0.071 - 168.169	0.172 - 21.988	0.182 - 71.656	0.071 - 168.169
IgG_CSF					0.016
N-Miss	2	5	1	8
Mean (SD)	32.950 (18.463)	22.778 (8.489)	57.050 (48.598)	38.103 (33.642)
Range	15.000 - 94.000	7.000 - 40.000	11.000 - 166.000	7.000 - 166.000
IL17_CSF					< 0.001
N-Miss	0	1	0	1
Mean (SD)	3.664 (1.966)	0.993 (1.745)	4.276 (1.981)	2.958 (2.358)
Range	1.141 - 8.947	-1.632 - 5.748	0.519 - 8.776	-1.632 - 8.947
IFNγ_CSF					< 0.001
N-Miss	0	1	0	1
Mean (SD)	4.370 (4.064)	0.767 (1.727)	4.309 (3.429)	3.131 (3.602)
Range	-2.694 - 12.363	-2.030 - 4.754	-0.900 - 9.536	-2.694 - 12.363
IL10_CSF					< 0.001
N-Miss	0	1	0	1
Mean (SD)	4.538 (2.242)	2.209 (2.116)	1.903 (1.797)	2.898 (2.354)
Range	1.350 - 11.087	-1.191 - 6.204	0.000 - 7.743	-1.191 - 11.087
IL4_CSF					0.365
N-Miss	0	1	0	1
Mean (SD)	2.392 (2.218)	2.053 (2.149)	2.943 (2.157)	2.455 (2.172)
Range	-1.472 - 6.800	-0.561 - 6.730	-0.782 - 6.590	-1.472 - 6.800
IL1b_CSF					< 0.001
N-Miss	0	1	1	2
Mean (SD)	1.168 (2.389)	-1.135 (1.585)	2.884 (2.783)	0.913 (2.792)
Range	-2.439 - 8.842	-4.447 - 1.017	0.000 - 8.410	-4.447 - 8.842
IL6_CSF					0.004
N-Miss	0	2	1	3
Mean (SD)	2.067 (3.063)	0.106 (0.411)	1.059 (2.469)	1.093 (2.402)
Range	0.000 - 11.324	0.000 - 1.865	0.000 - 8.400	0.000 - 11.324
TNFα_CSF					0.004
N-Miss	0	2	1	3
Mean (SD)	1.776 (1.970)	1.826 (1.375)	4.061 (2.656)	2.518 (2.283)
Range	-0.700 - 5.905	0.000 - 4.630	0.000 - 7.125	-0.700 - 7.125
FOXP3_CSF					0.349
N-Miss	2	1	0	3
Mean (SD)	-0.721 (2.309)	0.903 (1.536)	-0.106 (2.647)	0.051 (2.270)
Range	-4.750 - 3.083	0.000 - 5.748	-5.470 - 3.401	-5.470 - 5.748
GATA3_CSF					0.444
N-Miss	0	1	0	1
Mean (SD)	3.119 (2.233)	2.960 (3.228)	3.777 (2.324)	3.278 (2.621)
Range	-0.352 - 8.158	-2.659 - 8.955	0.000 - 8.885	-2.659 - 8.955
TBet_CSF					0.215
N-Miss	0	2	0	2
Mean (SD)	2.400 (2.167)	2.408 (2.774)	3.495 (1.829)	2.762 (2.310)
Range	-1.142 - 5.982	-2.046 - 7.478	0.686 - 7.377	-2.046 - 7.478
RORγ_CSF					0.309
N-Miss	0	2	0	2
Mean (SD)	3.583 (2.567)	2.878 (2.435)	4.006 (2.334)	3.490 (2.455)
Range	-0.978 - 7.874	-1.142 - 8.351	-0.501 - 8.543	-1.142 - 8.543
CD39_CSF					< 0.001
N-Miss	3	3	0	6
Mean (SD)	4.671 (1.715)	1.258 (0.999)	3.429 (2.110)	3.098 (2.170)
Range	0.000 - 7.725	0.000 - 4.328	0.395 - 7.117	0.000 - 7.725
CD73_CSF					0.007
N-Miss	3	3	0	6
Mean (SD)	0.225 (2.550)	-1.434 (1.507)	1.500 (3.477)	0.118 (2.883)
Range	-4.603 - 5.328	-4.651 - 0.564	-4.526 - 7.013	-4.651 - 7.013
EBI3_CSF					0.727
N-Miss	7	3	5	15
Mean (SD)	2.178 (2.955)	2.272 (5.124)	8.956 (31.894)	4.341 (18.098)
Range	0.000 - 7.620	0.000 - 22.070	0.000 - 128.490	0.000 - 128.490
IL12_p35_CSF					0.077
N-Miss	7	3	5	15
Mean (SD)	0.289 (0.702)	3.308 (10.952)	0.251 (0.389)	1.461 (6.929)
Range	0.000 - 2.760	0.000 - 49.360	0.000 - 1.540	0.000 - 49.360
TGFβ_CSF					0.176
N-Miss	1	3	1	5
Mean (SD)	54.630 (123.850)	57.429 (58.815)	36.187 (32.575)	49.501 (81.447)
Range	0.000 - 552.000	0.000 - 225.200	0.000 - 83.470	0.000 - 552.000
A2A_CSF					< 0.001
N-Miss	5	4	2	11
Mean (SD)	5.081 (1.699)	-0.066 (1.882)	2.112 (2.283)	2.277 (2.862)
Range	2.279 - 8.968	-5.843 - 2.925	-1.544 - 7.795	-5.843 - 8.968
