# Supplementary material for: Differential Gene Expression Patterns in Blood and Cerebrospinal Fluid of Multiple Sclerosis and Neuro-Behçet Disease
Source: Front Genet. 2021 Feb 26;12:638236. doi: 10.3389/fgene.2021.638236 (PMC7954360; doi:10.3389/fgene.2021.638236)
Supplement: Supplementary file 4 [file Table_2.XLSX]

## Sheet: NB versus NIND
Model	auc
IL17_CSF	0.971428571428571
A2A_CSF	0.971428571428571
CD73_PBMCs	0.942857142857143
CD39_CSF	0.942857142857143
IL1b_CSF	0.857142857142857
FOXP3_CSF	0.857142857142857
TBet_PBMCs	0.828571428571429
TNFα_PBMCs	0.828571428571429
GATA3_PBMCs	0.8
IFNγ_CSF	0.771428571428571
IL10_CSF	0.771428571428571
CD39_PBMCs	0.742857142857143
EBI3_CSF	0.728571428571429
IL1b_PBMCs	0.714285714285714
IL4_PBMCs	0.685714285714286
IL12_p35_CSF	0.642857142857143
IL6_PBMCs	0.628571428571429
RORγ_PBMCs	0.585714285714286
IL6_CSF	0.485714285714286
GATA3_CSF	0.485714285714286
CD73_CSF	0.485714285714286
IgG_CSF	0.471428571428571
IL4_CSF	0.428571428571429
IL17_PBMCs	0.4
IL10_PBMCs	0.371428571428571
FOXP3_PBMCs	0.342857142857143
TBet_CSF	0.285714285714286
TNFα_CSF	0.257142857142857
RORγ_CSF	0.257142857142857
TGFβ_PBMCs	0.228571428571429

## Sheet: MS vs NIND
Model	auc
IFNγ_CSF	0.964285714285714
IL1b_CSF	0.964285714285714
CD39_CSF	0.928571428571428
IL17_CSF	0.892857142857143
CD73_CSF	0.892857142857143
A2A_CSF	0.892857142857143
IL1b_PBMCs	0.839285714285714
FOXP3_CSF	0.821428571428571
GATA3_CSF	0.785714285714286
TBet_CSF	0.785714285714286
TNFα_PBMCs	0.75
EBI3_CSF	0.75
IL17_PBMCs	0.678571428571429
RORγ_CSF	0.678571428571429
CD39_PBMCs	0.642857142857143
IL12_p35_CSF	0.553571428571429
IL10_PBMCs	0.535714285714286
IL4_PBMCs	0.5
RORγ_PBMCs	0.5
TGFβ_PBMCs	0.5
IL4_CSF	0.5
GATA3_PBMCs	0.482142857142857
IL6_PBMCs	0.482142857142857
TBet_PBMCs	0.464285714285714
IL10_CSF	0.464285714285714
IL6_CSF	0.428571428571429
TNFα_CSF	0.428571428571429
IgG_CSF	0.392857142857143
FOXP3_PBMCs	0.357142857142857
CD73_PBMCs	0.357142857142857

## Sheet: MS vs NB
Model	auc
IL17_PBMCs	0.966667
IL10_PBMCs	0.933333
IL4_PBMCs	0.933333
GATA3_PBMCs	0.733333
TBet_PBMCs	0.9
RORγ_PBMCs	0.833333
FOXP3_PBMCs	0.866667
TNFα_PBMCs	0.766667
IL6_PBMCs	0.766667
IL1b_PBMCs	0.133333
CD39_PBMCs	0.866667
CD73_PBMCs	0.966667
TGFβ_PBMCs	0.633333
IgG_CSF	0.783333
IL17_CSF	0.766667
IFNγ_CSF	0.366667
IL10_CSF	0.8
IL4_CSF	0.766667
IL1b_CSF	0.9
IL6_CSF	0.666667
TNFα_CSF	0.766667
FOXP3_CSF	0.7
GATA3_CSF	0.833333
TBet_CSF	0.733333
RORγ_CSF	0.4
CD39_CSF	0.633333
CD73_CSF	0.6
EBI3_CSF	0.583333
IL12_p35_CSF	0.583333
A2A_CSF	0.633333
